# Supplementary material for: In vitro regeneration and Agrobacterium-mediated genetic transformation of Caragana korshinskii
Source: For Res (Fayettev). 2023 May 31;3:14. doi: 10.48130/FR-2023-0014 (PMC11524263; doi:10.48130/FR-2023-0014)
Supplement: Supplementary file 1 — Supplementary data to this article can be found online. [file FR-2023-0014-S1.zip]

Archive with 5 entries (5 files):
- 10.48130_FR-2023-0014-Suppl-FigureS2.docx
- 10.48130_FR-2023-0014-Suppl-FigureS3.docx
- 10.48130_FR-2023-0014-Suppl-FigureS4.docx
- 10.48130_FR-2023-0014-Suppl-TableS1.docx
- 10.48130_FR-2023-0014-Suppl-FigureS1.docx
